# Supplementary material for: Physiology of PNS axons relies on glycolytic metabolism in myelinating Schwann cells
Source: PLoS One. 2022 Oct 4;17(10):e0272097. doi: 10.1371/journal.pone.0272097 (PMC9531822; doi:10.1371/journal.pone.0272097)
Supplement: S1 Data — (XLSX) [file pone.0272097.s003.xlsx]

## Sheet: Figure 1A
Exp. No		Stage	Lane No	Band No	Band Label	Rel. Quant.	Sum cut (PKM2)	Rel. Tot. Inten.	Cut/Total	Cut/Uncut	Normalized	Log10	Average (Stage)	Cut/Uncut
160204		P2	Lane 2	1	PKM 1-2	1.15057		1.40436	0.18071	0.22057	1	0	P2-P10	0.22057
1				2	PKM1 cut	0.253782							0.170236
		P10	Lane 3	1	PKM 1-2	1.06977		1.19804	0.107065	0.119902	0.543602	-0.264719		0.119902
	Digested			2	PKM1 cut	0.128268
	by	P28	Lane 4	1	PKM 1-2	1.14746		1.17453	0.02305	0.0235939	0.106968	-0.970747		0.0235939
	NcoI			2	PKM1 cut	0.027073
		P2	Lane 7	1	PKM 1-2	0.390489		1.07307	0.636102	1.74802	1	0		1.74802
				2	PKM2 cut	0.479886	0.682584						P2-P10
				3	PKM2 cut	0.202698							2.27036
		P10	Lane 8	1	PKM 1-2	0.21963		0.832992	0.736336	2.79271	1.59764	0.203478		2.79271
				2	PKM2 cut	0.445045	0.613362
	Digested			3	PKM2 cut	0.168317
	by	P28	Lane 9	1	PKM 1-2	0.069873		0.985273	0.929083	13.1009	7.4947	0.874754		13.1009
	PstI			2	PKM2 cut	0.580048	0.9154
				3	PKM2 cut	0.335352
160721		P2	Lane 2	1	PKM 1-2	0.938884		1.33589	0.297183	0.422845	1	0	P2-P10	0.422845
2				2	PKM1 cut	0.397002							0.305107
	Digested	P10	Lane 3	1	PKM 1-2	2.72712		3.2381	0.157802	0.18737	0.443117	-0.353481		0.18737
	by			2	PKM1 cut	0.510979
	NcoI	P28	Lane 4	1	PKM 1-2	2.2178		2.504	0.114297	0.129047	0.305187	-0.515434	P28-P180	0.129047
				2	PKM1 cut	0.2862							0.129047
		P2	Lane 6	1	PKM 1-2	0.646721		1.26643	0.489337	0.958237	1	0	P2-P10	0.958237
				2	PKM2 cut	0.382945	0.619712						2.02971
				3	PKM2 cut	0.236767
		P10	Lane 7	1	PKM 1-2	0.568089		2.32984	0.756168	3.10119	3.23635	0.510055		3.10119
	Digested			2	PKM2 cut	1.28247	1.76175
	by			3	PKM2 cut	0.479285
	PstI	P28	Lane 8	1	PKM 1-2	0.458534		1.80698	0.746242	2.94077	3.06894	0.486988	P28-P180	2.94077
				2	PKM2 cut	0.858386	1.34844						2.94077
				3	PKM2 cut	0.490056
160722		P2	Lane 2	1	PKM 1-2	0.934217		1.04845	0.108952	0.122275	1	0	P2-P10	0.122275
3				2	PKM1 cut	0.114231							0.0880502
	Digested	P10	Lane 3	1	PKM 1-2	0.985105		1.03813	0.0510765	0.0538257	0.440204	-0.356346		0.0538257
	by			2	PKM1 cut	0.053024
	NcoI	P28	Lane 4	1	PKM 1-2	0.762128		0.765789	0.00478069	0.00480366	0.0392858	-1.40576	P28-P180	0.00480366
				2	PKM1 cut	0.003661							0.00480366
		P2	Lane 6	1	PKM 1-2	0.264179		0.838671	0.685003	2.17463	1	0	P2-P10	2.17463
				2	PKM2 cut	0.42082	0.574492						2.95387
				3	PKM2 cut	0.153672
		P10	Lane 7	1	PKM 1-2	0.170245		0.805789	0.788723	3.73311	1.71667	0.234686		3.73311
	Digested			2	PKM2 cut	0.445168	0.635544
	by			3	PKM2 cut	0.190376
	PstI	P28	Lane 8	1	PKM 1-2	0.037589		0.613124	0.938693	15.3113	7.04085	0.847625	P28-P180	15.3113
				2	PKM2 cut	0.390755	0.575535						15.3113
				3	PKM2 cut	0.18478
171013		P2	Lane 3	1	PKM 1-2	1.28192		1.73318	0.260366	0.352021	1	0	P2-P10	0.352021
4				2	PKM1 cut	0.451263							0.254862
	Digested	P10	Lane 7	1	PKM 1-2	1.43441		1.66062	0.136221	0.157704	0.447996	-0.348726		0.157704
	by			2	PKM1 cut	0.226212
	NcoI	P28	Lane 11	1	PKM 1-2	1.28847		1.3561	0.0498688	0.0524862	0.1491	-0.826523	P28-P180	0.0524862
				2	PKM1 cut	0.067627							0.0524862
		P2	Lane 4	1	PKM 1-2	0.632639		1.85597	0.659132	1.93369	1	0	P2-P10	1.93369
				2	PKM2 cut	0.703326	1.22333						3.21499
				3	PKM2 cut	0.520001
		P10	Lane 8	1	PKM 1-2	0.26864		1.47652	0.818059	4.49629	2.32524	0.366468		4.49629
	Digested			2	PKM2 cut	0.718663	1.20788
	by			3	PKM2 cut	0.48922
	PstI	P28	Lane 12	1	PKM 1-2	0.129194		1.30304	0.900852	9.08593	4.69875	0.671983	P28-P180	9.08593
				2	PKM2 cut	0.663696	1.17385						9.08593
				3	PKM2 cut	0.510151
	P2		P10		P28
	Mean	SD	Mean	SD	Mean	SD
PKM 1	0.279427	0.134164	0.1297	0.0576279	0.0524826	0.0546806
PKM 2	1.70365	0.526736	3.53082	0.753314	10.1097	5.42971
Normalized	P2		P10		P28
	Mean	SD	Mean	SD	Mean	SD
PKM 1	1	0	0.46873	0.0500184	0.150135	0.112832
PKM 2	1	0	2.21897	0.749382	5.57581	2.07221
Normalized	P2		P10		P28			data used in the graph
Log10	Mean	SD	Mean	SD	Mean	SD
PKM 1	0	0	-0.330818	0.0441782	-0.929617	0.369948
PKM 2	0	0	0.328672	0.140042	0.720337	0.179664

## Sheet: Figure 1C
									PKM2	Area		Actin	Area		PKM2/Actin				PKM2/Actin
									cont 292	41981		cont 292	55462		0.756933				Cont	Mut
									Cont 295	54544		Cont 295	52429		1.04034			Mean	1.00077	0.419659
									Cont 303	50723		Cont 303	42093		1.20502			SD	0.226651	0.16319
									Mut 298	10223		Mut 298	38936		0.262559			T-test	0.0266702
									Mut 302	17115		Mut 302	41939		0.408093
									Mut 306	33418		Mut 306	56802		0.588324
									PKM1	Area		Actin	Area		PKM1/Actin				PKM1/Actin
									cont 292	23819		cont 292	41762		0.570351				Cont	Mut
									Cont 295	26411		Cont 295	45783		0.576874			Mean	0.461088	0.789022
									Cont 303	16531		Cont 303	70035		0.236039			SD	0.194925	0.22336
									Mut 298	48585		Mut 298	46710		1.04014			T-test	0.127864
									Mut 302	35451		Mut 302	49624		0.714392
									Mut 306	35016		Mut 306	57166		0.612532

## Sheet: Figure 1D
3M				12M
Control	Band %			Control	Band %
PKM1	Mean	SD		PKM1	Mean	SD
Uncut	93.4686	5.54464		Uncut	97.6355	2.02774
Cut	4.9468	5.35855		Cut	2.36453	2.02774
∆2	1.58461	1.44306		∆2	1.65461	1.55306
Sum	100			Sum	100
Mutant	Band %			Mutant	Band %
PKM1	Mean	SD		PKM1	Mean	SD
Uncut	73.2739	6.66713		Uncut	70.8811	9.83759
Cut	13.5869	3.51593		Cut	15.4886	9.61037
∆2	13.1392	3.33833		∆2	13.6303	3.04778
Sum	100			Sum	100
Control	Band %			Control	Band %
PKM2	Mean	SD		PKM2	Mean	SD
Uncut	12.945	8.10467		Uncut	4.0246	2.01885
Cut	87.055	12.1688		Cut	95.9754	5.0759
Sum	100			Sum	100
Mutant	Band %			Mutant	Band %
PKM2	Mean	SD		PKM2	Mean	SD
Uncut	35.1531	8.27914		Uncut	20.7499	10.8615
Cut	52.6207	5.78123		Cut	69.9163	4.69492
∆2	12.2262	3.95272		∆2	9.3338	1.59333
Sum	100			Sum	100
Summary
Age	Animals	GT	PKM1	Fold	PKM1	Fold
			(NcoI)	change	(PstI)	change
3M	N=3	Control	0.0495	2.74	0.1294	6.56
	N=5	Mutant	0.1359		0.3515
12M	N=2	Control	0.0236	2.71	0.0402	5.16
	N=3	Mutant	0.1549		0.2075			data used for the grap

## Sheet: Figure 1F
	raw data Control cells								Normalisation							data used for the grap
	minutes of timelapse imaging								minutes of timelapse imaging
	0	5	10	15	20	25	30		0	5	10	15	20	25	30	Average 13 cells
cell 1	3.72839	4.56269	3.99667	3.92493	3.81745	4.32834	3.93655	cell 1	0.297074	0.363551	0.318451	0.312734	0.304171	0.344878	0.31366	0.322074
cell 2	3.76956	4.18959	4.02745	3.82512	3.8956	3.90125	3.08627	cell 2	0.300355	0.333823	0.320903	0.304782	0.310398	0.310848	0.245911	0.30386
	3.53394	4.22145	3.74721	3.73523	3.63083	4.11323	3.62282		0.281581	0.336361	0.298574	0.29762	0.289302	0.327739	0.288663	0.302834
	9.47368	6.84969	5.13697	4.73799	4.43688				0.754854	0.545777	0.409309	0.377518	0.353527			0.488197
	9.74988	7.88208	6.83056	6.40179	6.17503				0.776861	0.628037	0.544253	0.510089	0.492021			0.590252
	10.2471	8.43367	6.72645	6.84976	6.33909				0.816483	0.671987	0.535958	0.545782	0.505093			0.615061
	10.5927	9.30956	8.0906	8.69368	8.80416				0.844016	0.741778	0.644651	0.692705	0.701508			0.724932
	10.8596	9.85103	8.31225	9.17378	9.29511				0.865285	0.784921	0.662313	0.730958	0.740626			0.75682
	9.73486	11.7821	12.3345	10.2035	12.5503	11.9535	9.75271		0.775665	0.938786	0.982802	0.813004	1	0.952446	0.777087	0.891399
	3.50635	3.45806	3.93058						0.279383	0.275535	0.313185					0.289367
	4.48969	4.68522	5.40545						0.357735	0.373314	0.430702					0.38725
	4.60545	4.41371	5.17281						0.366958	0.35168	0.412165					0.376934
	3.09866	3.82571	4.04376						0.246899	0.304829	0.322203					0.29131
	Mutant cells								Normalisation
	0	5	10	15	20	25	30		0	5	10	15	20	25	30	Average 15 cells
Cell 1	6.7071	6.96198	6.24897	6.23374	5.52696			Cell 1	0.534416	0.554725	0.497912	0.496699	0.440383			0.504827
cell 2	5.44416	6.02949	5.50604	4.70527	5.07192			cell 2	0.433786	0.480424	0.438716	0.374912	0.404126			0.426393
	6.08502	7.11259	5.91608	6.30357	5.93822				0.484849	0.566725	0.471388	0.502263	0.473152			0.499675
	9.82007	10.579	10.5775	10.2812	8.89639				0.782454	0.842927	0.842809	0.819198	0.708857			0.799249
	7.99988	8.89214	8.62294	8.61233	7.1255				0.637423	0.708518	0.687068	0.686223	0.567753			0.657397
	6.47272	7.20262	6.65704	5.63672					0.51574	0.573898	0.530427	0.449129				0.517299
	8.48333	8.44792	8.42785	7.78384	6.84994	8.22018	7.48981		0.675944	0.673122	0.671523	0.620209	0.545797	0.654977	0.596781	0.634051
	5.24333	5.1799	4.42719	4.57569	1.63752	4.52401	4.13602		0.417783	0.412729	0.352754	0.364587	0.130476	0.360469	0.329554	0.338336
	7.33315	7.84839	7.27984	6.72292	4.37719	6.91043	6.12056		0.584299	0.625353	0.580051	0.535676	0.348771	0.550616	0.487681	0.53035
	6.7473	6.70371	7.94334	6.7708	7.31531	7.50387	7.28467		0.537619	0.534145	0.632918	0.539491	0.582877	0.597902	0.580436	0.572198
	4.68769	3.80328	3.82664	3.74552	3.63863	4.0625	2.26		0.373511	0.303042	0.304903	0.298439	0.289923	0.323696	0.180075	0.296227
	4.42742	3.45764	3.54713	3.49733	3.31167	3.47642	2.06579		0.352772	0.275502	0.282632	0.278664	0.263871	0.276998	0.1646	0.27072
	5.48977	4.72215	4.39404	4.31451	4.36369	4.74269	2.52133		0.43742	0.376257	0.350113	0.343776	0.347695	0.377894	0.200898	0.347722
	4.98549	4.01275	4.04117	3.86514	3.80627	4.14816	2.33426		0.397239	0.319732	0.321996	0.307971	0.30328	0.330522	0.185992	0.309533
	3.15093	2.21624	2.71986	2.64151	2.59657	2.86592	1.86906		0.251063	0.176588	0.216716	0.210473	0.206892	0.228354	0.148925	0.205573

## Sheet: Figure 1G
	weight normalised 4months +12 months
	Control	Mutant			Unpaired t test
	0.813559	0.711864			P value	0.026
	1.42373	0.711864			P value summary	*
	0.762712	0.762712			Significantly different (P < 0.05)?	Yes
	1.04543	0.602083			One- or two-tailed P value?	Two-tailed
	1.25928	0.737517			t, df	t=2,612, df=10
	0.695287	0.414359
mean	1	0.656733
SD	0.294195	0.130819
SEM	0.120104	0.0534066
T-test	0.025973

## Sheet: Figure 2A
CONTROL
animal #	605				602							604		609					144-A	144-B	144-C	147-A	147-B	147-C	149-A	148-B	149-C				time	Mean Control axons	std. Error	data used for the graph
	ratio CFP/YFP																					0.845747	0.91914	0.888263							-22	1.03281	0.0343867
time	605-A	605-B		602-A	602-b	602-c	602-d	602-e	602-f	602-g		604-a		609-A	609-B	609-C	609-D	609-E				0.857927	0.950111	1.19198				Moyenne des axones	Std. Error axons		-17	0.988365	0.0480991
0	0.793725	1.07213		1.00038	0.967187	1.04863	1.23165	1.06025	1.10458	1.27639		1.03526		1.31717					0.963483	0.952502	0.963072	0.893581	1.03508	0.84265				1.03281	0.0343867		-12	1.01932	0.0489564
5	0.77862	0.418227		1.0362	1.08491	1.01449	1.01228	1.15321	1.06536	1.08805		1.0575		1.28554					0.933958	0.912927	1.27994	0.726884	1.04779	1.06683	0.887857	0.807377	1.10937	0.988365	0.0480991		-7	0.959396	0.0445787
10	1.37321	1.46989		0.955109	1.04143	1.03189	0.924822	0.872304	1.16113	0.540492		1.03242		0.721329					0.987605	1.02233	0.945106	0.907341	1.06016	0.941571	1.06585	1.17407	1.15836	1.01932	0.0489563		-2	0.914841	0.0448399
15	1.12664	1.41488		0.889407	0.991744	0.947561	0.95217	0.891337	0.881535	0.534456		0.96498		0.668879					1.01532	0.961636	0.93272	1.08961	1.03286	0.883635	1.16125	1.08077	0.766532	0.959396	0.0445787		3		#DIV/0!
20	0.927808	0.624863		1.06191	1.05774	0.942564	0.908634	0.813592	0.648733	0.53882		0.909838		0.647371					1.09964	1.15061	0.879164	1.15702	0.954859	1.18507	0.885046	0.937789	0.965738	0.914841	0.0448399		8	1.10681	0.0669567
25																													#DIV/0!		13	0.982728	0.068435
30	1.14662	1.23706		1.27261	0.694418	1.1699	1.31884					1.17225		1.07932					0.93361	1.1805	0.869661				0.748761	1.18397	1.48785	1.10681	0.0669568		18	0.98259	0.0873424
35	1.19679	0.598164		1.09624	0.67458	1.0246	0.921626					1.19703							0.960657	1.03625	0.941901				1.35857	0.737094	1.03197	0.982728	0.068435		23		#DIV/0!
40	1.10549	0.516497		1.09375	0.699383	0.951532	0.975412					1.02015		1.04496					0.989319	1.00842	0.859334	0.949664	1.10364	0.669744	0.796831	2.07552	0.844413	0.98259	0.0873424		28	1.11619	0.119288
45														1.7591														1.7591	#DIV/0!		33	0.972131	0.061171
50	1.65759	1.21452		0.761987	0.593428	0.91355	0.800191					0.589824		2.45798					1.1241	1.19654	0.885653	1.3667	0.95467	1.13333	0.976338	1.38934	0.959483	1.11619	0.119288		38	1.03029	0.0855109
55	1.16846	0.730521		0.85258	0.70895	0.821379	0.765417					0.453798		1.25042					0.936927	1.22652	1.0251	1.0078	1.11494	1.12239	1.25911	1.18467	0.897259	0.972131	0.061171
60	1.80731	1.63498		0.900747	0.629982	0.813048	0.800312					0.55715		1.17051					0.960393	1.01283	0.899656	1.1189	1.00599	0.940436	1.15429	1.26931	0.83901	1.03029	0.0855109
65																													#DIV/0!
70	1.26075	1.33279		0.847739	0.552546	0.66375	0.682911					0.279105		1.38736					1.08438	1.1221	0.707095	0.987889	1.34843	1.06517	0.852406	1.10708	1.21285	0.970255	0.084055
75	1.26694	1.24022		0.61158	0.417995	0.673113	0.669464					0.830292		1.08967					1.04932	1.03076	0.997084	1.11851	1.39537	0.94144	0.968168	1.30206	0.874706	0.969217	0.0713559
80	0.899844	1.17255		0.614092	0.495612	0.785485	0.702394					1.28537		1.06074					1.22203	0.981651	0.776883	0.992549	1.10133	0.970468	1.36153	1.46547	1.4405	1.01932	0.0764305
85																													#DIV/0!
90	1.17007	1.42521		0.793361	0.676105	0.66832	0.724835	0.831563	1.01916	1.87367		0.985105		1.61944					0.939617	0.973644	0.8229	0.785426	0.883174	1.10184				1.01726	0.0817932
95	1.15561	1.24893		0.662439	0.35547	0.525159	0.633315	0.796973	0.805843	1.45639		0.921537		0.938677					0.897507	0.956727	0.741296	0.79805	0.986914	1.11713				0.882233	0.0656082
100	1.1049	1.10251		0.78208	0.569195	0.660009	0.683255	1.18703	0.865503	1.97862		0.902873		1.27581					1.24475	1.15192	0.876156	1.15699	1.27943	0.942909				1.04494	0.079907
105	0.552476			0.762207	0.473303	0.685044	0.622827	1.07506	0.835773	1.54346		0.88752		0.574597					1.05207	1.24841	0.790479	0.920043	1.0862	1.03941				0.884305	0.0709105
110				0.789821	0.471613	0.720955	0.695241	1.13677	0.798293	1.82553		0.789362		0.54739					1.0887	1.06453	0.878692							0.900575	0.102704
115				0.67526	0.436648	0.583312	0.592958	0.99205	0.587514	1.5625				0.542563					1.07155	1.24309	0.908939							0.836035	0.105949
120				0.851052	0.497572	0.541114	0.651513	1.13	0.644063	1.89709				0.382992														0.824424	0.173673
MUTANT
animal #	574	577	603		608
time	574	577	603-A	603-B	608-A	608-B	608-C		temps	574	577	603-A	603-B	608-A	608-B	608-C	moy 603	Moy 608	Moyenne des axones tamox	Moyenne des animaux Tamox	std. Error axons tamox	std. Error animals tamox			time	Mean Mutant axons	std. Error	data used for the graph
0	1.28017	1.11912	0.842424	1.16337	0.861816	0.92517	0.882437		0	1.28017	1.11912	0.842424	1.16337	0.861816	0.92517	0.882437	1.0029	0.889808	1.01064	1.073	0.0658148	0.0834269			-22	1.01064	0.0658148
5	1.17115	1.04109	0.85628	1.2096	0.886691	0.923493	0.850443		5	0.798479	0.88197	1.4524	0.123064	1.16898	1.30269		0.787733	1.23584	0.954598	0.926005	0.194597	0.105403			-17	0.954598	0.194597						Lactate probe Mutant				Lacate probe Control
10	0.963932	1.13261	0.92847	1.25811	0.960953	1.03457	0.911412		10	0.963932	0.9308	1.0432	1.30241	0.990641	0.90054	0.915145	1.1728	0.935442	1.00667	1.00074	0.0526163	0.057819			-12	1.00667	0.0526163					Best-fit values				Best-fit values
15	0.786268	0.9308	1.0432	1.30241	0.990641	0.90054	0.915145		15	1.17115	1.08685	0.892375	1.23385	0.923822	0.979031	0.880927	1.06311	0.927927	1.024	1.06226	0.0533393	0.0504212			-7	1.024	0.0533393					Slope	-0,009830 ± 0,001623			Slope	0,001554 ± 0,002199
20	0.798479	0.894418	1.04856	1.26675	1.12789	1.01026	1.18044		20	0.786268	0.894418	1.04588	1.28458	1.05927	0.955398	1.04779	1.16523	1.02082	1.01051	0.966684	0.0591471	0.0817128			-2	1.01051	0.0591471					Y-intercept when X=0.0	1,025 ± 0,03595			Y-intercept when X=0.0	0,9849 ± 0,05176
25	1.32563	0.88197	0.82866	0.676702	1.00303	0.903279	1.26012		25	1.32563	0.877686								1.10166	1.10166	0.223971	0.223971			3	1.10166	0.223971					X-intercept when Y=0.0	104.2			X-intercept when Y=0.0	-633.8
30	0	0.877686	1.4524	0.123064	1.16898	1.30269			30			0.589012		0.954017	0.9404	1.43237	0.589012	1.10893	0.97895	0.848971	0.173145	0.259959			8	0.97895	0.173145					1/slope	-101.7			1/slope	643.5
35	0.737508								35	0.737508	0.990564			0.851294	0.557476	1.01432		0.807697	0.830232	0.845256	0.0845669	0.0754261			13	0.830232	0.0845669					95% Confidence Intervals				95% Confidence Intervals
40	0.679514	0.990564	0.589012		0.954017	0.9404	1.43237		40	0.679514	0.797765	0.632196		0.955468	0.565497	0.990152	0.632196	0.837039	0.770099	0.736628	0.0713291	0.0482944			18	0.770099	0.0713291					Slope	-0,01367 to -0,005992			Slope	-0,004100 to 0,007208
45		0.797765			0.851294	0.557476	1.01432		45		0.772404								0.772404	0.772404	#DIV/0!	#DIV/0!			23	0.772404	#DIV/0!					Y-intercept when X=0.0	0,9395 to 1,110			Y-intercept when X=0.0	0,8518 to 1,118
50	0.633279	0.772404	0.632196		0.955468	0.565497	0.990152		50	0.633279		0.522102	0.922302	0.830401	0.626597	1.12937	0.722202	0.862123	0.777342	0.739201	0.0924443	0.066606			28	0.777342	0.0924443					X-intercept when Y=0.0	79,64 to 159,8			X-intercept when Y=0.0	-infinity to -120,9
55	0.537771								55	0.537771	0.839206	0.352736	0.831482	0.73195	0.562173	0.980676	0.592109	0.758266	0.690856	0.681838	0.0819099	0.0703637			33	0.690856	0.0819099					Goodness of Fit				Goodness of Fit
60	0.480584	0.839206	0.522102	0.922302	0.830401	0.626597	1.12937		60	0.480584	0.795637	0.207233	0.327401	0.831988	0.854257	1.37936	0.267317	1.02187	0.696637	0.641351	0.14973	0.166919			38	0.696637	0.14973					R square	0.8398			R square	0.09079
65	0.377806	0.795637	0.352736	0.831482	0.73195	0.562173	0.980676		65	0.377806									0.377806	0.377806	#DIV/0!	#DIV/0!										Sy.x	0.06286			Sy.x	0.0773
70	0.420981		0.207233	0.327401	0.831988	0.854257	1.37936		70	0.420981		0.488745	1.1408	0.888752	0.680087	1.2768	0.814774	0.948547	0.816029	0.728101	0.141979	0.158341										Is slope significantly non-zero?				Is slope significantly non-zero?
75	0.390603								75	0.390603	0.906089	0.661714	0.912519	0.983177	0.851108		0.787116	0.917143	0.784202	0.750238	0.0904272	0.123438										F	36.68			F	0.4993
80	0.361171	0.906089	0.488745	1.1408	0.888752	0.680087	1.2768		80	0.361171	0.826209	0.0768764	0.932338	0.871833	0.721871	1.06693	0.504607	0.886878	0.69389	0.644716	0.132501	0.126363										DFn, DFd	1,000, 7,000			DFn, DFd	1,000, 5,000
85	0.359483	0.826209	0.661714	0.912519	0.983177	0.851108			85	0.359483											#DIV/0!	#DIV/0!										P value	0.0005			P value	0.5114
90	0.453934		0.0768764	0.932338	0.871833	0.721871	1.06693		90	0.453934		0.804474		0.671765	1.06747	1.13568	0.804474	0.958304	0.919846	0.881389	0.125875	0.149245										Deviation from zero?	Significant			Deviation from zero?	Not Significant
95	0.46609								95	0.46609		0.555198		0.583953	0.792498	0.901156	0.555198	0.759203	0.708201	0.6572	0.0806472	0.0867542										Data				Data
100			0.804474		0.671765	1.06747	1.13568		100			0.602407		0.556876	0.806931		0.602407	0.681904	0.655405	0.642155	0.0768947	0.0397482										Number of X values	9			Number of X values	7
105			0.555198		0.583953	0.792498	0.901156		105			0.552102		0.338414	0.604694	0.744716	0.552102	0.562608	0.559981	0.557355	0.0843011	0.00525285										Maximum number of Y replicates	1			Maximum number of Y replicates	1
110			0.602407		0.556876	0.806931			110			0.526723		0.347622	0.215461	0.130848	0.526723	0.23131	0.305164	0.379017	0.0862767	0.147706										Total number of values	9			Total number of values	7
115			0.552102		0.338414	0.604694	0.744716		115			0.493331					0.493331		0.493331	0.493331	#DIV/0!	#DIV/0!										Number of missing values	0			Number of missing values	0
120			0.526723		0.347622	0.215461	0.130848		120			0.429149					0.429149		0.429149	0.429149	#DIV/0!	#DIV/0!
125			0.493331						125			0.325787					0.325787		0.325787	0.325787	#DIV/0!	#DIV/0!										Equation	Y = -0,009830*X + 1,025			Equation	Y = 0,001554*X + 0,9849
130			0.429149						130			0.344453					0.344453		0.344453	0.344453	#DIV/0!	#DIV/0!
135			0.325787
140			0.344453

## Sheet: Figure 2B
Glucose probe ratio
Mutant animals														Control animals
Time	Time										mean	SEM								mean	SEM
-20	0	0.988063	0.979092	1.09841	1.17961	1.23009	0.541669	0.942967	1.02453	1.0077	0.999125	0.0655574		0.793702	1.00945	1.10274	0.995717	0.962277	0.986222	0.975019	0.0412677
-15	5	0.971353	1.07672	0.823769	1.17534	1.34053	0.540563	0.984755	1.09767	0.933924	0.993847	0.0754013		0.915622	1.07746	1.41797	0.984478	0.983767	0.997821	1.06285	0.0740781
-10	10	0.964599	1.03538	0.890185	1.17792	1.32166	0.55699	1.03841	0.964131	1.00735	0.99518	0.0695771		1.11034	0.966158	0.670922	0.998924	1.00304	0.994777	0.957359	0.0607563
-5	15	1.05041	0.934012	1.11722	1.19383	1.34091	0.668368	1.10237	0.918377	0.998522	1.036	0.0634521		0.986353	1.05385		0.970524	1.01738	1.02079	1.00978	0.0145096
0	20	1.02557	0.974793	1.07041	1.06255	1.14053	0.529441	0.931498	0.995293	1.05251	0.975845	0.0593431		1.19399	0.893082	0.808365	1.05036	1.03354	1.00039	0.996621	0.054583
6	26	1.02908	1.0104	1.03027	1.07447	1.16132	0.501028	1.1131	0.996453	0.959999	0.986237	0.0640219		0.94593	0.70407	1.26525	1.10507	1.13779	1.01276	1.02848	0.0787777
8	28	1.12986	1.01859	0.991906	0.819783	1.23694	0.592056	1.1847	1.07765	0.974069	1.00284	0.0659391		0.565688	1.171	1.15628	1.16338	1.09391	1.00562	1.02598	0.0955314
10	30	1.19373	0.98095	0.906077	0.624476	1.48728	1.13848	1.16126	1.15073	0.765125	1.04534	0.0857753		0.841807	0.928183	1.06347	1.18065	1.10546	1.02162	1.02353	0.0500372
13	33	1.25922	1.12939	0.971581	0.470946	1.8875	1.29838	1.19348	1.20954	1.07374	1.16598	0.122484		0.820491	1.09732	0.916204	1.11092	1.12252	1.03283	1.01671	0.0501436
16	36	1.02278	1.04622	1.0469	0.570357	1.67515	1.41473	1.04372	1.25577	0.759358	1.09278	0.109611		0.589162	1.26936	1.1367	1.20062	1.13579	1.04275	1.0624	0.0995294
24	44	0.931354	1.15733	0.923203				1.3369	1.45381	1.10347	1.15101	0.0873098		0.53239	1.1849	1.00902	1.21394	1.0829	1.10689	1.02167	0.102335
26	46	1.12509	1.18168	1.03275	0.710067	1.55079	1.52406	1.2413	1.47191	0.937235	1.19721	0.094769		0.349065	1.33419	0.949038	1.21634	1.09223	1.06725	1.00135	0.141164
29	49	1.0208	1.23974	0.879091	0.595868	1.62691	1.30222	1.42971	1.53492	1.32078	1.21667	0.110011		0.474197	1.03759	1.22361	1.05936	1.07732	1.06268	0.989126	0.106553
31	51	0.96285	1.24529	1.22231	0.480239	1.44741	1.06552	1.38566	1.49236	1.15408	1.16175	0.103079		0.487822	1.24478	1.0179	1.10134	1.06565	1.04501	0.993749	0.106291
33	53	0.892554	1.44332	1.15512	0.509114	1.33532	1.07127	1.38303	1.56005	1.25321	1.17811	0.107342		0.570342	1.33042	1.10108	1.07521	1.08479	1.03752	1.03323	0.10192
40	60	0.917222	1.20058	1.12998	0.620473	1.65659	1.21016	1.32082	1.40972	1.16213	1.18085	0.0976112		0.713204	1.04937	0.969489	1.16973	1.09308	1.08715	1.01367	0.0657186
42	62	1.06522	1.46189	1.30922	0.510248	1.63203	1.73175	1.30862	1.34938	0.972979	1.26015	0.123431		0.620494	1.20252	1.35169	1.25357	1.04791	1.04719	1.08723	0.105181
44	64	0.889519	1.5775	1.29251	0.581143	1.53965	1.20278	1.08921	1.39811	0.683472	1.13932	0.119664		0.435234	1.3496	1.16096	1.24304	1.05972	1.05461	1.05053	0.131326
47	67	1.06166	1.62759	1.32236	0.497655	1.40704	1.25196	1.23792	1.35959	0.832406	1.17758	0.112627					1.1334	1.07103	1.07463	1.09302	0.0202154
49	69				0.417561	1.37023	1.15781	1.00912	1.34436	1.15692	1.076	0.142576					1.11275	1.04946	1.06819	1.0768	0.0187731
	Glucose probe Mutant				Glucose probe Control
Best-fit values				Best-fit values
Slope	0,007093 ± 0,001184			Slope	-0,0003636 ± 0,0006196
Y-intercept when X=0.0	0,9803 ± 0,02465			Y-intercept when X=0.0	1,024 ± 0,01290
X-intercept when Y=0.0	-138.2			X-intercept when Y=0.0	2816
1/slope	141			1/slope	-2750
95% Confidence Intervals				95% Confidence Intervals
Slope	0,004415 to 0,009771			Slope	-0,001765 to 0,001038
Y-intercept when X=0.0	0,9246 to 1,036			Y-intercept when X=0.0	0,9948 to 1,053
X-intercept when Y=0.0	-233,0 to -95,30			X-intercept when Y=0.0	594,2 to +infinity
Goodness of Fit				Goodness of Fit
R square	0.7995			R square	0.03687
Sy.x	0.04228			Sy.x	0.02213
Is slope significantly non-zero?				Is slope significantly non-zero?
F	35.9			F	0.3445
DFn, DFd	1,000, 9,000			DFn, DFd	1,000, 9,000
P value	0.0002			P value	0.5717
Deviation from zero?	Significant			Deviation from zero?	Not Significant
Data				Data
Number of X values	11			Number of X values	11
Maximum number of Y replicates	1			Maximum number of Y replicates	1
Total number of values	11			Total number of values	11
Number of missing values	0			Number of missing values	0
Equation	Y = 0,007093*X + 0,9803			Equation	Y = -0,0003636*X + 1,024

## Sheet: Figure 2C
Control animals
mito ATP probe		145.1	145.2	145.3	146.1	146.2	146.3	25.1	25.2	25.3	25.4	23.1	23.2	23.3	24.1	24.2	24.3
Time	Time	1.06958	0.891045	1.03937	1.01754	1.01271	0.973616	0.997955	0.8966	1.10902	0.998155	0.968999	0.997672	1.05582	1.04173	0.987243	0.993014	mean	SEM
0	-20	1.15191	0.972897	0.938227	1.01401	1.09217	1.09718	1.03866	0.91079	0.958207	0.976217	0.816855	1.02046	1.01424	1.09993	0.944615	1.04132	1.00548	0.0210132
5	-15	1.16654	0.86686	1.03164	1.06764	0.89314	0.823521	0.928074	0.951379	1.13912	0.962368	0.940824	0.926066	1.11167	1.03809	1.0238	1.10058	0.998207	0.0254485
10	-10	1.19515	0.836815	1.01686	0.924016	0.992264		1.0197	0.876745	1.23387	1.03842	1.10685	1.08819	1.16783	0.912736	0.930369	0.89284	1.01551	0.0316439
15	-5	0.764735	0.887606	1.17075	1.06448	1.07328	1.00015	1.00539	0.847485	1.10489	1.01561	1.01146	0.955969	0.92955	1.11616	1.05019	0.937312	0.995939	0.0264507
26	6	0.91395	1.00896	0.772717	1.04324	0.944852	0.87383	0.970892	1.08128	1.1389	1.03026	1.12192	1.1709	0.837821	1.21828	0.888447	0.892987	0.994327	0.0322125
32	12	1.01519	1.04826	0.949271	0.915692	0.83757	1.10026	0.994225	1.03425	1.26662	1.1224	1.04006	1.28822	0.94811	1.11119	0.967216	0.899443	1.03362	0.0308746
36	16	1.01689	1.04373	0.917662	0.745656	1.00678	0.796982	1.16401	1.16561	1.13261	1.13671	1.36739	0.998912	1.3408	1.02687	0.993313	0.712593	1.03541	0.0465457
40	20	1.24041	0.987538	0.855329	1.4888	0.859189	1.08255	1.16064	1.04335	1.2253	1.03628	1.14202	0.917032	1.3127	1.04712	0.933608	0.996025	1.08299	0.0430835
44	24	1.07324	0.944857	1.09946	1.23042	0.720889	1.30842	1.10373	1.23518	1.10774	1.12507	1.28983	1.30507	1.25783	1.23856	0.933676	1.08412	1.12863	0.0400486
58	38	0.983809	0.913618	1.07562	1.50163	0.923305	0.991186					0.987187	1.17196	0.898695	1.29859	0.939653	1.03067	1.05966	0.0523726
66	46	1.25894	0.980651	1.08818	1.20073	1.37195	0.995					1.34906	1.47175	1.03551	1.32365	0.818413	1.1251	1.16824	0.0559502
70	50	1.21748	0.975442	1.10399	1.08408	0.753066	1.16633					1.41856	1.23273	1.29546	1.1759	0.909494	0.865586	1.09984	0.0556403
76	56	1.10396	0.961701	1.35427	1.15457	0.695674	0.872885					1.25995	1.266	1.31958	1.20652	0.910967	0.940724	1.08723	0.0599039
88	68	1.09401	1.01074	1.08998	1.08906	1.46322	0.903546					1.13925	1.0061	0.932211	1.00157	0.93371	1.18122	1.07038	0.043578
94	74	1.68868	0.913735	1.03282	0.86455	0.885376	0.840533					1.26824	0.812163	1.23167	1.24364	0.872563	1.0576	1.0593	0.0747394
98	78	0.98519	0.939356	1.00418	0.94321	0.932415	0.831682					1.5115	1.27913	0.814142	0.887998	0.793402	0.983616	0.992152	0.0596001
104	84	0.974355	0.837522	0.913293	0.755032	1.07379	1.01071					1.59116	1.32194	1.00822	1.28356	0.798767	0.918331	1.04056	0.0707729
Mutant animals
		28.1	28.2	28.3	22.1	22.2	22.3	13.1	13.2	33.1	33.2	33.3	36.1	36.2	36.3
Time	Time	0.989352	1.03056	0.980087	1.02368	1.02239	1.07179	1.04492	0.955084	1.05548	1.0259	0.91862	1.01789	1.10521	0.876899	mean	SEM				ATP probe ratio Control					ATP probe ratio Mutant
0		1.02045	0.98667	1.00951				1.19418	0.954291	1.40067	1.03853	0.813882	1.28908	1.07662	0.754265	1.04892	0.0572583			Best-fit values					Best-fit values
5	-17	1.19977	0.878877	1.11376	1.02368	1.02239	1.07179	0.859307	1.03258	0.708535	0.712813	0.825967	0.980556	1.04104	0.850647	0.95155	0.0394892			Slope	0,002031 ± 0,0006596				Slope	-4,211e-005 ± 0,0008602
10	-12	0.890169	1.08853	1.02393	1.01691	0.985919	1.00709	0.921562	0.860003	0.934738	1.3245	1.15456	1.056	1.13399	1.02058	1.02989	0.0322431			Y-intercept when X=0.0	1,015 ± 0,02151				Y-intercept when X=0.0	1,034 ± 0,03032
15	-7	0.850442	0.953114	0.861651	1.00513	0.924822	0.96128	1.07811	0.80352	1.12601	1.13355	1.21119	0.832497	1.14104	0.797647	0.977143	0.037467			X-intercept when Y=0.0	-499.8				X-intercept when Y=0.0	24544
20	-2	0.985937	1.24562	0.89158	0.95428	1.06687	0.95984	1.17142	1.12503	1.10747	0.920086	0.587498	0.931326	1.13336	0.961352	1.00298	0.0430589			1/slope	492.4				1/slope	-23746
28	9	1.08649	1.24002	1.01681	0.997098	1.01754	1.53153	0.96771	1.31597	1.08348	1.0099	0.846866	1.09939	1.05387	0.720904	1.07054	0.0524467			95% Confidence Intervals					95% Confidence Intervals
31	15	1.30927	1.10807	1.00931	0.886233	0.988284	1.01311	1.06822	1.23866	0.719818	1.02176	0.564379	1.12616	1.13617	1.05821	1.01769	0.0515948			Slope	0,0005100 to 0,003552				Slope	-0,001988 to 0,001904
33	19	0.943986	1.01366	1.17275	0.864284	0.957444	1.2176	1.00409	1.12515	0.777376	1.2472	0.770522	0.852191	1.05496	0.914458	0.993977	0.0413661			Y-intercept when X=0.0	0,9656 to 1,065				Y-intercept when X=0.0	0,9651 to 1,102
35	23	1.11065	1.07041	1.17671	0.98196	1.13586	1.32423	1.1326	1.48546	1.12106	1.32401	0.706904	1.14228	0.881936	0.923244	1.10838	0.0527671			X-intercept when Y=0.0	-2069 to -274,3				X-intercept when Y=0.0	549,0 to +infinity
38	27	1.43359	1.25045	0.891345	0.934134	0.978004	1.27931	1.12263	0.766783	1.13694	0.840831	1.11078	1.3127	1.018	0.904835	1.07002	0.0529187			Goodness of Fit					Goodness of Fit
47	37	1.15852	0.924348	0.982152	1.05291	0.857947	1.35128	0.928976	0.778566	0.845237	0.667743	0.716495	1.64818	0.845164	0.990768	0.982021	0.0697726			R square	0.5424				R square	0.0002663
50	41	0.689742	1.37353	0.955631	0.995265	1.02344	1.16593	0.878409	0.904534	0.707738	0.709735	1.27216	1.29521	0.826621	1.2333	1.00223	0.0622415			Sy.x	0.04021				Sy.x	0.05281
52	49	0.975354	0.89752	0.990278	1.10416	1.0133	1.11261	0.818837	0.798725	1.01081	0.411142	1.14316	0.893604	1.31652	1.1752	0.9758	0.0578748			Is slope significantly non-zero?					Is slope significantly non-zero?
56	53	1.08759	0.989559	1.3576	1.04469	1.02519	1.19023	0.715514	1.20265	0.6256	1.04585	1.53903	1.2835	1.22681	1.29133	1.11608	0.0645078			F	9.481				F	0.002397
58	59	0.721315	1.36685	1.04376	1.01655	1.0829	1.33872	1.05779	0.88964	0.852858	0.659461	0.986908	1.11565	1.09553	1.00229	1.01644	0.0528351			DFn, DFd	1,000, 8,000				DFn, DFd	1,000, 9,000
67	69	0.808265	1.02667	1.11424	1.17372	1.2875	1.15846	0.835986	1.34868	1.19275	0.67542	1.66889	0.535828	1.32132	1.40634	1.111	0.082481			P value	0.0151				P value	0.962
68	71	1.09683	1.01037	0.995234	1.04789	1.11698	1.10016	0.839341	0.853987	1.30948	0.591084	1.31853	0.964727	1.08751	1.04603	1.02701	0.0496087			Deviation from zero?	Significant				Deviation from zero?	Not Significant
71	77	0.907469	0.982695	1.0763	0.980555	1.08927	1.06893	1.07102	1.32642	1.56133	0.851712	0.771201	0.685093	0.898281	0.973566	1.01742	0.0590571			Data					Data
73	81	0.876154	1.05899	1.0367	1.10592	1.14502	0.957452	1.21164	1.25373	1.50943	0.796606	1.25351	0.979931	1.04907	1.00225	1.08831	0.0481629			Number of X values	10				Number of X values	11
76	83	1.26524	1.19058	1.16024	0.964967	1.33947	0.996068	1.05032	0.822273	1.45274	0.714214	1.36204	1.02319	1.00332	0.921563	1.09044	0.0570737			Maximum number of Y replicates	1				Maximum number of Y replicates	1
79	87	0.537436	1.03864	1.05296	1.09449	1.03499	1.04611			1.33883	0.911268	1.00877				1.00706	0.0700051			Total number of values	10				Total number of values	11
																					Number of missing values	0				Number of missing values	0
																					Equation	Y = 0,002031*X + 1,015				Equation	Y = -4,211e-005*X + 1,034

## Sheet: Figure 3A
rotarod latency to fall (s)		GROUP 1
			2 months		3 months		4 months		6 months		8 months		10 months		12 months
animal #	gender	Genotype	Mean (M)	Mean normalized to weight (M/W)	M	M/W	M	M/W	M	M/W	M	M/W	M	M/W	M	M/W
5	f	Control	22.6667	26.9841	34	43.2727	24	30.7826	30.6667	63.1373	26.3333	49.5424	27	33.1364
14	f	Control tamox	57.6667	70.3252	66.3333	86.3876	65	87.1591	52.3333	109.9	38.3333	73.3621	41	49.5672
26	f	Control tamox	43.6667	55.9829	32	42.6667	29.6667	38.8963	20.3333	41.0577	12.3333	21.3906	20	22.1918
31	f	Control tamox	23.6667	26.8939	35.3333	41.2222	30.3333	35.0915	27.6667	48.4167	26.3333	43.6269	12	13.1351
46	f	Control tamox	74.6667	80.2667	48.6667	52.8986			26.75	30.0351	39	43.875	27.3333	28.4883	26.6667	26.6667
240	f	Control tamox	27.25	30.1184			21.6667	26.3768	26	29.7143	20.3333	21.9219			18.5	19.794
248	f	Control tamox	29.75	34.7083			21.3333	29.1382	9.66667	13.7481	22.6667	34			19.25	30.5779
263	f	Control tamox	36.75	39.5769			19	19.7037
271	f	Control tamox	24.25	24.25			24.3333	29.6232	30.3333	36.6289	31.6667	37.0339			27.5	33.2091
272	f	Control tamox	40.75	46.2568			48	62.5116	35.6667	47.5556	17.6667	23.902			28.5	40.3099
276	f	Control tamox	27.5	35			33.3333	46.6667
6	f	tamox	41.3333	45.9259	20.6667	23.619	18.3333	20.0309	15	25.8197	14	21.5833	13.6667	14.9595
11	f	tamox	21.3333	24.2424	67.6667	99.7193	37.3333	56.4786	28	58.8	34	63.9661	19.6667	21.527
18	f	tamox	71.6667	99.537	40.3333	53.7778	43	57.6591	24.3333	52.1429	20	37.6271	19.3333	25.6721
24	f	tamox	44	55	37	43.1667	33.3333	37.1069	18.3333	31.0484	21	32.831	29	37.2857
36	f	tamox	33.3333	34.9593	18	19.1489			18.5	20.7719	20.6667	20.6667	17.6667	20.1128	16.3333	18.0398
44	f	tamox	43.3333	50.3604	35	41.6667			28.75	30.6667	29.3333	34.0645	30.6667	36.6022	19.3333	23.0753
139	f	tamox	38	39.8537	21.6667	23.0496			14	14	18.6667	20.3636	23.3333	26.1616	12.3333	14.041
242	f	tamox	39.25	44.5541			26.6667	33.1852	16	18.2857	7	7.91803			17.5	18.8708
253	f	tamox	47.5	60.4545			40.3333	57.9145	51.3333	73.0074	21	28.98			35.5	51.0854
255	f	tamox	30.25	34.3378			39	44.5714	25	29.0909	10.3333	12.7321			13	17.6033
260	f	tamox	32.75	39.3			46.6667	59.3939	28.6667	41.697	17.6667	25.9362			15.25	23.5009
266	f	tamox	41.25	45.5921			40.3333	51.3333
279	f	tamox	40.25	48.3			35.3333	49.4667
rotarod latency to fall (s)		GROUP 2
			2 months		3 months		4 months		6 months		8 months		10 months		12 months		16 months
animal #	gender	Genotype	Mean (M)	Mean normalized to weight (M/W)	M	M/W	M	M/W	M	M/W	M	M/W	M	M/W	M	M/W	M	M/W
21	m	Control	19.6667	24.5833	22.3333	27.3763	30	39.375	19.3333	26.7105	11.3333	14.8	12	15.6923			24.3333	27.4686
33	m	Control	31.3333	39.8788	32	36.8485	34.6667	40.4444	15	20.7237	11.6667	16.1875	19.6667	27.5333			22.75	34.8675
43	m	Control	46	53.6667	35.6667	43.5926			28	35.1045	48.3333	64.9254	38.3333	48.3105			30	41.3445
133	m	Control	49.6667	56.7619	20.3333	23.5439			12.5	14.7887	22.3333	26.8	24.3333	26.9719			21.6667	22.7292
237	m	Control	37.25	51.4405			27.3333	31.1296	22	22.2785	23	23.2706			20.75	21.436
239	m	Control	38.75	57.6282			26	34.9508	28.6667	34.2289	27.6667	33.5117			21	25.3012
243	m	Control	26.5	34.9318			35.3333	50.8304	38	46.0606	35.3333	44.0386			26.5	32.716
245	m	Control	39	51.4091			26.6667	39.0476	68	92.2034	34.3333	47.6237			42.25	59.8442
246	m	Control	35.25	47.5465			35.6667	55.1824	49.3333	73.0864	51	76.9474			49.5	76.8634
259	m	Control	48.5	66.9762			45	73.8
1	m	Mutant	37.6667	42.5269	45	46.8493	32.6667	35.1795	39.3333	48.0233	26.6667	29.899	21.3333	23.5062			12.3333	12.3333
13	m	Mutant	19.6667	26.9935	32.3333	45.5062	26	37.6552	18.6667	29.2537	13	20.0417	11	17.4533			24.5	37.8461
20	m	Mutant	25	32.4074	37	47.661	38.3333	50.3125	28	39.7297	25.3333	34.716	21.3333	29.5194			25.3333	31.6397
27	m	Mutant	18.6667	21.4208	20.6667	24.1641	17.6667	19.5263	13	13	8.33333	9.34343	11.6667	18.0303			20.5	34.3814
41	m	Mutant	43	47.2157	26.6667	27.9365			23.5	24.9873	29.6667	33.375	20	21.3953			14.25	15.2413
132	m	Mutant	26.6667	29.281	33.3333	35.4839			34	38.08	27	29.2771	11.6667	11.5412			31.25	31.9647
137	m	Mutant	19	21.28	31	32.4762			27.25	30.52	28	30.7317	23	23.2527			22	23.6849
256	m	Mutant	46.75	61.625			28	35.3231	33	43.2787	18.6667	22.6103			24.5	32.5798
258	m	Mutant	55.5	80.475			45	49.8649	34	34	23.6667	23.6667			32.75	32.75
265	m	Mutant	30.5	35.38			12	13.4795
273	m	Mutant	48	66.2857			34.6667	50.7619	24	32.5424	16.3333	21.4126			28.5	40.3683
274	m	Mutant	46.25	65.4268			31	46.2182
rotarod latency to fall (s)		GROUP 3
			2 months		3 months		4 months		6 months		8 months		10 months		12 months		16 months
animal #	gender	Genotype	Mean (M)	Mean normalized to weight (M/W)	M	M/W	M	M/W	M	M/W	M	M/W	M	M/W	M	M/W	M	M/W
5	f	Control	22.6667	26.9841	34	43.2727	24	30.7826	30.6667	63.1373	26.3333	49.5424	27	33.1364	17.3333	21.6667
14	f	Control	57.6667	70.3252	66.3333	86.3876	65	87.1591	52.3333	109.9	38.3333	73.3621	41	49.5672	32.3333	39.2619
21	m	Control	19.6667	24.5833	22.3333	27.3763	30	39.375	19.3333	26.7105	11.3333	14.8	12	15.6923			24.3333	27.4686
26	f	Control	43.6667	55.9829	32	42.6667	29.6667	38.8963	20.3333	41.0577	12.3333	21.3906	20	22.1918	25	27.2436
31	f	Control	23.6667	26.8939	35.3333	41.2222	30.3333	35.0915	27.6667	48.4167	26.3333	43.6269	12	13.1351	14	16.0811
33	m	Control	31.3333	39.8788	32	36.8485	34.6667	40.4444	15	20.7237	11.6667	16.1875	19.6667	27.5333			22.75	34.8675
43	m	Control	46	53.6667	35.6667	43.5926			28	35.1045	48.3333	64.9254	38.3333	48.3105			30	41.3445
46	f	Control	74.6667	80.2667	48.6667	52.8986			26.75	30.0351	39	43.875	27.3333	28.4883	26.6667	26.6667
133	m	Control	49.6667	56.7619	20.3333	23.5439			12.5	14.7887	22.3333	26.8	24.3333	26.9719			21.6667	22.7292
237	m	Control	37.25	51.4405			27.3333	31.1296	22	22.2785	23	23.2706			20.75	21.436
239	m	Control	38.75	57.6282			26	34.9508	28.6667	34.2289	27.6667	33.5117			21	25.3012
240	f	Control	27.25	30.1184			21.6667	26.3768	26	29.7143	20.3333	21.9219			18.5	19.794
243	m	Control	26.5	34.9318			35.3333	50.8304	38	46.0606	35.3333	44.0386			26.5	32.716
245	m	Control	39	51.4091			26.6667	39.0476	68	92.2034	34.3333	47.6237			42.25	59.8442
246	m	Control	35.25	47.5465			35.6667	55.1824	49.3333	73.0864	51	76.9474			49.5	76.8634
248	f	Control	29.75	34.7083			21.3333	29.1382	9.66667	13.7481	22.6667	34			19.25	30.5779
259	m	Control	48.5	66.9762			45	73.8
263	f	Control	36.75	39.5769			19	19.7037
271	f	Control	24.25	24.25			24.3333	29.6232	30.3333	36.6289	31.6667	37.0339			27.5	33.2091
272	f	Control	40.75	46.2568			48	62.5116	35.6667	47.5556	17.6667	23.902			28.5	40.3099
276	f	Control	27.5	35			33.3333	46.6667
1	m	Mutant	37.6667	42.5269	45	46.8493	32.6667	35.1795	39.3333	48.0233	26.6667	29.899	21.3333	23.5062			12.3333	12.3333
6	f	Mutant	41.3333	45.9259	20.6667	23.619	18.3333	20.0309	15	25.8197	14	21.5833	11	17.4533	26.3333	28.6966
11	f	Mutant	21.3333	24.2424	67.6667	99.7193	37.3333	56.4786	28	58.8	34	63.9661	21.3333	29.5194	12	12.75
13	m	Mutant	19.6667	26.9935	32.3333	45.5062	26	37.6552	18.6667	29.2537	13	20.0417	29	37.2857			24.5	37.8461
18	f	Mutant	71.6667	99.537	40.3333	53.7778	43	57.6591	24.3333	52.1429	20	37.6271	11.6667	18.0303	23	29.6212
20	m	Mutant	25	32.4074	37	47.661	38.3333	50.3125	28	39.7297	25.3333	34.716	17.6667	20.1128			25.3333	31.6397
24	f	Mutant	44	55	37	43.1667	33.3333	37.1069	18.3333	31.0484	21	32.831	20	21.3953	19	24.4697
27	m	Mutant	18.6667	21.4208	20.6667	24.1641	17.6667	19.5263	13	13	8.33333	9.34343	30.6667	36.6022			20.5	34.3814
36	f	Mutant	33.3333	34.9593	18	19.1489			18.5	20.7719	20.6667	20.6667	11.6667	11.5412	16.3333	18.0398
41	m	Mutant	43	47.2157	26.6667	27.9365			23.5	24.9873	29.6667	33.375	23	23.2527			14.25	15.2413
44	f	Mutant	43.3333	50.3604	35	41.6667			28.75	30.6667	29.3333	34.0645	23.3333	26.1616	19.3333	23.0753
132	m	Mutant	26.6667	29.281	33.3333	35.4839			34	38.08	27	29.2771	13.6667	14.9595			31.25	31.9647
137	m	Mutant	19	21.28	31	32.4762			27.25	30.52	28	30.7317	19.6667	21.527			22	23.6849
139	f	Mutant	38	39.8537	21.6667	23.0496			14	14	18.6667	20.3636	19.3333	25.6721	12.3333	14.041
242	f	Mutant	39.25	44.5541			26.6667	33.1852	16	18.2857	7	7.91803			17.5	18.8708
253	f	Mutant	47.5	60.4545			40.3333	57.9145	51.3333	73.0074	21	28.98			35.5	51.0854
255	f	Mutant	30.25	34.3378			39	44.5714	25	29.0909	10.3333	12.7321			13	17.6033
256	m	Mutant	46.75	61.625			28	35.3231	33	43.2787	18.6667	22.6103			24.5	32.5798
258	m	Mutant	55.5	80.475			45	49.8649	34	34	23.6667	23.6667			32.75	32.75
260	f	Mutant	32.75	39.3			46.6667	59.3939	28.6667	41.697	17.6667	25.9362			15.25	23.5009
265	m	Mutant	30.5	35.38			12	13.4795
266	f	Mutant	41.25	45.5921			40.3333	51.3333
273	m	Mutant	48	66.2857			34.6667	50.7619	24	32.5424	16.3333	21.4126			28.5	40.3683
274	m	Mutant	46.25	65.4268			31	46.2182
279	f	Mutant	40.25	48.3			35.3333	49.4667
	Mutant						Control
months	mean normalized to weight	std	n	sqn	sem		mean normalized to weight		n	sqn	sem	data used for the graph
2	46.1094	18.6916	25	4.9	3.81461		45.4851	15.8611	21	4.6	3.44806
3	40.3018	20.3194	14	3.7	5.49172		44.201	18.1372	9	3	6.04573
4	42.3927	13.7345	19	4.3	3.19408		42.8172	19.3859	18	4.2	4.61569
6	34.7022	14.7286	21	4.6	3.20187		43.6322	26.156	18	4.2	6.22761
8	26.7496	11.8273	21	4.6	2.57116		38.7089	18.6901	18	4.2	4.45002
10	23.3585	7.39936	14	3.7	1.99983		29.4474	12.7126	9	3	4.23753
12	26.2466	10.614	14	3.7	2.86864		33.6408	16.6244	14	3.7	4.49309
16	26.7273	9.85008	7		3.72298		31.6025	8.19333	4	2	4.09666
			Table Analyzed	Data 2
			Two-way ANOVA	Ordinary
			Alpha	0.05
			Source of Variation	% of total variation	P value	P value summary	Significant?
			Interaction	1.629	0.6264	ns	No
			Row Factor	13.12	<0,0001	****	Yes
			Column Factor	2.122	0.0178	*	Yes
			ANOVA table	SS (Type III)	DF	MS	F (DFn, DFd)	P value
			Interaction	1223	6	203.8	F (6, 221) = 0,7294	P=0,6264
			Row Factor	9849	6	1641	F (6, 221) = 5,875	P<0,0001
			Column Factor	1593	1	1593	F (1, 221) = 5,7	P=0,0178
			Residual	61743	221	279.4
			Number of missing values	115
			Compare each cell mean with the other cell mean in that row
			Number of families	1
			Number of comparisons per family	7
			Alpha	0.05
			Sidak's multiple comparisons test	Mean Diff,	95,00% CI of diff,	Significant?	Summary	Adjusted P Value
			Control tamox - tamox
			2 mois	-0.6243	-14,02 to 12,77	No	ns	>0,9999
			3	3.898	-15,44 to 23,24	No	ns	0.9979
			4	0.4246	-14,46 to 15,31	No	ns	>0,9999
			6	8.93	-5,608 to 23,47	No	ns	0.5129
			8	11.96	-2,579 to 26,5	No	ns	0.1739
			10	6.089	-13,25 to 25,43	No	ns	0.9702
			12	7.394	-9,714 to 24,5	No	ns	0.8577
			Test details	Mean 1	Mean 2	Mean Diff,	SE of diff,	N1	N2	t	DF
			Control tamox - tamox
			2 mois	45.49	46.11	-0.6243	4.948	21	25	0.1262	221
			3	44.2	40.3	3.898	7.141	9	14	0.5459	221
			4	42.82	42.39	0.4246	5.498	18	19	0.07723	221
			6	43.63	34.7	8.93	5.369	18	21	1.663	221
			8	38.71	26.75	11.96	5.369	18	21	2.227	221
			10	29.45	23.36	6.089	7.141	9	14	0.8527	221
			12	33.64	26.25	7.394	6.318	14	14	1.17	221

## Sheet: Figure 3B
griptest force in Newton		GROUP1
			2 months		3 months		4 months		6 months		8 months		10 months		12 months		16 months
animal #	gender	Genotype	Mean (M)	Mean normalized to weight (M/W)	M	M/W	M	M/W	M	M/W	M	M/W	M	M/W	M	M/W	M	M/W
5	f	Control	2.13333	2.53968	1.7	2.16364	2.1	2.69348	1.86667	3.84314	1.73333	3.26102	1.66667	2.04545	2.2	2.75
14	f	Control	1.53333	1.86992	1.63333	2.12713	1.8	2.41364	2.2	4.62	1.83333	3.50862	1.8	2.17612	1.83333	2.22619
26	f	Control	1.76667	2.26496	1.76667	2.35556	1.9	2.49111	2	4.03846	1.53333	2.65937	1.9	2.10822	2.1	2.28846
31	f	Control	1.96667	2.23485	2	2.33333	2.26667	2.62222	1.73333	3.03333	2.03333	3.36866	2.1	2.29865	2.4	2.75676
46	f	Control	1.7	1.8275	1.66667	1.81159			1.63333	1.83392	1.7	1.9125	2.13333	2.22347	2.3	2.3
240	f	Control	1.7	1.87895			1.76667	3.14928	1.83333	2.61905	2.06667	2.77708	2	2.55978	2.33333	3.02245
248	f	Control	2	2.33333			2.23333	4.46667	1.86667	3.31852	1.76667	3.3029	2.13333	3.95591	2.3	4.42308
263	f	Control	1.5	1.61538			1.83333	2.78395
271	f	Control	1.7	1.7			2.06667	3.68406	2	3.01887	2.2	3.20678	2.36667	3.44043	2.8	4.09357
272	f	Control	1.8	2.04324			1.63333	3.11473	1.93333	3.22222	1.93333	3.26013	2.46667	4.17914	2.9	4.96575
276	f	Control	1.33333	1.69697			1.43333	2.93833
6	f	Mutant	2.16667	2.40741	2.33333	2.66667	1.93333	2.11235	1.8	3.09836	2	3.08333	1.96667	2.1527	2.06667	2.25214
11	f	Mutant	1.86667	2.12121	1.73333	2.55439	2.26667	3.42906	1.86667	3.92	2.2	4.13898	1.9	2.07973	1.9	2.01875
18	f	Mutant	1.8	2.5	1.63333	2.17778	2	2.68182	1.7	3.64286	1.83333	3.44915	2.16667	2.87705	2.33333	3.00505
24	f	Mutant	1.53333	1.91667	2.13333	2.48889	2.1	2.33774	1.8	3.04839	2.03333	3.17887	1.66667	2.14286	1.7	2.18939
36	f	Mutant	1.83333	1.92276	1.83333	1.95035			2	2.24561	2	2	1.76667	2.01128	1.96667	2.17214
44	f	Mutant	1.46667	1.7045	1.5	1.78571			1.6	1.70667	1.76667	2.05161	1.6	1.90968	1.73333	2.06882
139	f	Mutant	1.63333	1.71301	1.86667	1.98582			1.8	1.8	2.1	2.29091	2.16667	2.42929	2.06667	2.35282
242	f	Mutant	1.6	2.50811			1.7	3.09778	1.73333	2.47619	1.86667	2.63169	2.06667	2.90567	2.36667	3.08964
253	f	Mutant	1.3	2.28485			1.43333	3.01368	2.23333	3.97037	2.06667	3.55467	2.4	4.26566	2.23333	3.89082
255	f	Mutant	1.43333	2.24685			1.43333	2.39864	1.46667	2.13333	1.4	2.15	1.66667	2.61667	1.7	2.78689
260	f	Mutant	1.56667	2.59619			1.4	2.60909	1.4	2.54545	1.53333	2.80567	1.76667	3.07048	1.96667	3.66915
266	f	Mutant	1.56667	2.39123			1.4	2.60909
279	f	Mutant	1.56667	2.59619			1.33333	2.23129
griptest	GROUP 2
			2 months		3 months		4 months		6 months		8 months		10 months		12 months		16 months
animal #	gender	Genotype	Mean (M)	Mean normalized to weight (M/W)	M	M/W	M	M/W	M	M/W	M	M/W	M	M/W	M	M/W	M	M/W
21	m	Control	1.76667	2.20833	2.03333	2.49247	2.23333	2.93125	2.13333	2.94737	2.06667	2.69882	2.3	3.00769			2.36667	2.6716
33	m	Control	1.96667	2.50303	2.53333	2.91717	2.33333	2.72222	1.93333	2.67105	2.26667	3.145	2	2.8			2.63333	4.03594
43	m	Control	2.06667	2.41111	2.33333	2.85185			2.06667	2.59104	2.16667	2.91045	2.06667	2.60457			2.73333	3.76695
133	m	Control	2.13333	2.4381	2	2.31579			1.76667	2.09014	2.2	2.64	2.23333	2.4755			2.96667	3.11215
237	m	Control	1.33333	1.84127			2.1	2.39167	2.1	2.12658	2.56667	2.59686	2.23333	2.30175	2.53333	2.61708
239	m	Control	1.6	2.37949			1.96667	2.64372	2.03333	2.42786	2.13333	2.58404	2.26667	2.79476	2.5	3.01205
243	m	Control	2.03333	2.6803			1.83333	2.63743	2.2	2.66667	2.6	3.24058	2.33333	2.98641	3.2	3.95062
245	m	Control	1.63333	2.15303			2	2.92857	1.63333	2.21469	1.9	2.63548	2.16667	3.15944	2.4	3.39943
246	m	Control	1.86667	2.51783			2.1	3.24906	2.16667	3.20988	1.96667	2.96725	2.73333	4.23487	3.06667	4.7619
259	m	Control	1.76667	2.43968			1.96667	3.22533
1	m	Mutant	2.03333	2.2957	2.16667	2.25571	3.13333	3.37436	2.2	2.68605	2.53333	2.8404	2.16667	2.38735			2.5	2.5
13	m	Mutant	2.43333	3.33987	2.26667	3.19012	2	2.89655	1.76667	2.76866	2.1	3.2375	2.3	3.64933			1.9	2.935
20	m	Mutant	1.6	2.07407	1.83333	2.36158	2.1	2.75625	1.7	2.41216	2.13333	2.92346	1.56667	2.16783			1.86667	2.33135
27	m	Mutant	1.83333	2.10383	2.23333	2.61128	2.23333	2.46842	1.8	1.8	2.16667	2.42929	1.76667	2.7303			1.5	2.51571
41	m	Mutant	2.06667	2.26928	2.23333	2.33968			2.2	2.33924	2.23333	2.5125	2.33333	2.49612			2.53333	2.70957
132	m	Mutant	2.16667	2.37908	1.9	2.02258			2.26667	2.53867	2.26667	2.45783	2.03333	2.01147			2.33333	2.38669
137	m	Mutant	1.76667	1.97867	2.16667	2.26984			2.03333	2.27733	2.43333	2.67073	2.23333	2.25788			2.7	2.90678
256	m	Mutant	1.83333	2.41667			1.86667	2.35487	1.96667	2.57923	1.8	2.18028	2	2.59504	2.53333	3.36879
258	m	Mutant	1.23333	1.78833			1.93333	2.14234	2.3	2.3	2.1	2.1	2.53333	2.53333	2.36667	2.36667
265	m	Mutant	1.7	1.972			1.93333	2.17169
273	m	Mutant	1.5	2.07143			1.86667	2.73333	1.8	2.44068	2	2.62195	2.36667	3.32746	2.2	3.11615
274	m	Mutant	1.83333	2.5935			1.8	2.68364
griptest	GROUP 3
			2 months		3 months		4 months		6 months		8 months		10 months		12 months		16 months
animal #	gender	Genotype	Mean (M)	Mean normalized to weight (M/W)	M	M/W	M	M/W	M	M/W	M	M/W	M	M/W	M	M/W	M	M/W
5	f	Control	2.13333	2.53968	1.7	2.16364	2.1	2.69348	1.86667	3.84314	1.73333	3.26102	1.66667	2.04545	2.2	2.75
14	f	Control	1.53333	1.86992	1.63333	2.12713	1.8	2.41364	2.2	4.62	1.83333	3.50862	1.8	2.17612	1.83333	2.22619
21	m	Control	1.76667	2.20833	2.03333	2.49247	2.23333	2.93125	2.13333	2.94737	2.06667	2.69882	2.3	3.00769			2.36667	2.6716
26	f	Control	1.76667	2.26496	1.76667	2.35556	1.9	2.49111	2	4.03846	1.53333	2.65937	1.9	2.10822	2.1	2.28846
31	f	Control	1.96667	2.23485	2	2.33333	2.26667	2.62222	1.73333	3.03333	2.03333	3.36866	2.1	2.29865	2.4	2.75676
33	m	Control	1.96667	2.50303	2.53333	2.91717	2.33333	2.72222	1.93333	2.67105	2.26667	3.145	2	2.8			2.63333	4.03594
43	m	Control	2.06667	2.41111	2.33333	2.85185			2.06667	2.59104	2.16667	2.91045	2.06667	2.60457			2.73333	3.76695
46	f	Control	1.7	1.8275	1.66667	1.81159			1.63333	1.83392	1.7	1.9125	2.13333	2.22347	2.3	2.3
133	m	Control	2.13333	2.4381	2	2.31579			1.76667	2.09014	2.2	2.64	2.23333	2.4755			2.96667	3.11215
237	m	Control	1.33333	1.84127			2.1	2.39167	2.1	2.12658	2.56667	2.59686	2.23333	2.30175	2.53333	2.61708
239	m	Control	1.6	2.37949			1.96667	2.64372	2.03333	2.42786	2.13333	2.58404	2.26667	2.79476	2.5	3.01205
240	f	Control	1.7	1.87895			1.76667	2.15072	1.83333	2.61905	2.06667	2.77708	2	2.55978	2.33333	3.02245
243	m	Control	2.03333	2.6803			1.83333	2.63743	2.2	2.66667	2.6	3.24058	2.33333	2.98641	3.2	3.95062
245	m	Control	1.63333	2.15303			2	2.92857	1.63333	2.21469	1.9	2.63548	2.16667	3.15944	2.4	3.39943
246	m	Control	1.86667	2.51783			2.1	3.24906	2.16667	3.20988	1.96667	2.96725	2.73333	4.23487	3.06667	4.7619
248	f	Control	2	3.22222			2.23333	4.46667	1.86667	3.31852	1.76667	3.3029	2.13333	3.95591	2.3	4.42308
259	m	Control	1.76667	2.43968			1.96667	3.22533
263	f	Control	1.5	2.23077			1.83333	2.78395
271	f	Control	1.7	2.34762			2.06667	3.68406	2	3.01887	2.2	3.20678	2.36667	3.44043	2.8	4.09357
272	f	Control	1.8	2.82162			1.63333	3.11473	1.93333	3.22222	1.93333	3.26013	2.46667	4.17914	2.9	4.96575
276	f	Control	1.33333	2.34343			1.43333	2.93833
1	m	Mutant	2.03333	2.2957	2.16667	2.25571	3.13333	3.37436	2.2	2.68605	2.53333	2.8404	2.16667	2.38735			2.5	2.5
6	f	Mutant	2.16667	2.40741	2.33333	2.66667	1.93333	2.11235	1.8	3.09836	2	3.08333	1.96667	2.1527	2.06667	2.25214
11	f	Mutant	1.86667	2.12121	1.73333	2.55439	2.26667	3.42906	1.86667	3.92	2.2	4.13898	1.9	2.07973	1.9	2.01875
13	m	Mutant	2.43333	3.33987	2.26667	3.19012	2	2.89655	1.76667	2.76866	2.1	3.2375	2.3	3.64933			1.9	2.935
18	f	Mutant	1.8	2.5	1.63333	2.17778	2	2.68182	1.7	3.64286	1.83333	3.44915	2.16667	2.87705	2.33333	3.00505
20	m	Mutant	1.6	2.07407	1.83333	2.36158	2.1	2.75625	1.7	2.41216	2.13333	2.92346	1.56667	2.16783			1.86667	2.33135
24	f	Mutant	1.53333	1.91667	2.13333	2.48889	2.1	2.33774	1.8	3.04839	2.03333	3.17887	1.66667	2.14286	1.7	2.18939
27	m	Mutant	1.83333	2.10383	2.23333	2.61128	2.23333	2.46842	1.8	1.8	2.16667	2.42929	1.76667	2.7303			1.5	2.51571
36	f	Mutant	1.83333	1.92276	1.83333	1.95035			2	2.24561	2	2	1.76667	2.01128	1.96667	2.17214
41	m	Mutant	2.06667	2.26928	2.23333	2.33968			2.2	2.33924	2.23333	2.5125	2.33333	2.49612			2.53333	2.70957
44	f	Mutant	1.46667	1.7045	1.5	1.78571			1.6	1.70667	1.76667	2.05161	1.6	1.90968	1.73333	2.06882
132	m	Mutant	2.16667	2.37908	1.9	2.02258			2.26667	2.53867	2.26667	2.45783	2.03333	2.01147			2.33333	2.38669
137	m	Mutant	1.76667	1.97867	2.16667	2.26984			2.03333	2.27733	2.43333	2.67073	2.23333	2.25788			2.7	2.90678
139	f	Mutant	1.63333	1.71301	1.86667	1.98582			1.8	1.8	2.1	2.29091	2.16667	2.42929	2.06667	2.35282
242	f	Mutant	1.6	2.50811			1.7	3.09778	1.73333	2.47619	1.86667	2.63169	2.06667	2.90567	2.36667	3.08964
253	f	Mutant	1.3	2.28485			1.43333	3.01368	2.23333	3.97037	2.06667	3.55467	2.4	4.26566	2.23333	3.89082
255	f	Mutant	1.43333	2.24685			1.43333	2.39864	1.46667	2.13333	1.4	2.15	1.66667	2.61667	1.7	2.78689
256	m	Mutant	1.83333	2.41667			1.86667	2.35487	1.96667	2.57923	1.8	2.18028	2	2.59504	2.53333	3.36879
258	m	Mutant	1.23333	1.78833			1.93333	2.14234	2.3	2.3	2.1	2.1	2.53333	2.53333	2.36667	2.36667
260	f	Mutant	1.56667	2.59619			1.4	2.60909	1.4	2.54545	1.53333	2.80567	1.76667	3.07048	1.96667	3.66915
265	m	Mutant	1.7	1.972			1.93333	2.17169
266	f	Mutant	1.56667	2.39123			1.4	2.60909
273	m	Mutant	1.5	2.07143			1.86667	2.73333	1.8	2.44068	2	2.62195	2.36667	3.32746	2.2	3.11615
274	m	Mutant	1.83333	2.5935			1.8	2.68364
279	f	Mutant	1.56667	2.59619			1.33333	2.23129
	control						Mutant
months	mean	sd	n	sq n	sem		mean	sd	n	sq n	sem
2	2.34065	0.33736	21	4.6	0.0733392		2.24766	0.355685	25	4.9	0.0725888	data used for the graph
3	2.37428	0.347184	9	3	0.115728		2.33289	0.361035	14	3.7	0.0975771
4	2.89379	0.535153	18	4.2	0.127417		2.63695	0.392805	19	4.3	0.0913499
6	2.91627	0.724073	18	4.2	0.172398		2.60615	0.630834	21	4.6	0.137138
8	2.92642	0.397976	18	4.2	0.0947562		2.72899	0.560346	21	4.6	0.121814
10	2.8529	0.700176	18	4.2	0.166709		2.60082	0.593978	21	4.6	0.129126
12	3.32624	0.945708	14	3.7	0.255597		2.73909	0.622829	14	3.7	0.168332
16	3.39666	0.619798	4	2	0.309899		2.61216	0.242242	7	2.6	0.0931702
Table Analyzed	Data 2
Two-way ANOVA	Ordinary
Alpha	0.05
Source of Variation	% of total variation	P value	P value summary	Significant?
Interaction	2.162	0.4489	ns	No
Row Factor	15.71	<0,0001	****	Yes
Column Factor	5.374	<0,0001	****	Yes
ANOVA table	SS (Type III)	DF	MS	F (DFn, DFd)	P value
Interaction	2.086	7	0.298	F (7, 246) = 0,9765	P=0,4489
Row Factor	15.15	7	2.164	F (7, 246) = 7,093	P<0,0001
Column Factor	5.184	1	5.184	F (1, 246) = 16,99	P<0,0001
Residual	75.07	246	0.3052
Number of missing values	138
Compare each cell mean with the other cell mean in that row
Number of families	1
Number of comparisons per family	8
Alpha	0.05
Sidak's multiple comparisons test	Mean Diff,	95,00% CI of diff,	Significant?	Summary	Adjusted P Value
Control - Mutant
2 mois	0.0924	-0,3574 to 0,5422	No	ns	0.9989
3	0.04087	-0,6083 to 0,69	No	ns	>0,9999
4	0.2565	-0,2433 to 0,7562	No	ns	0.7506
6	0.309	-0,1791 to 0,797	No	ns	0.4995
8	0.1987	-0,2894 to 0,6867	No	ns	0.9139
10	0.2514	-0,2366 to 0,7395	No	ns	0.7468
12	0.5864	0,01214 to 1,161	Yes	*	0.0422
16	0.7832	-0,1691 to 1,736	No	ns	0.1804
Test details	Mean 1	Mean 2	Mean Diff,	SE of diff,	N1	N2	t	DF
Control - Mutant
2 mois	2.34	2.248	0.0924	0.1635	21	25	0.5651	246
3	2.374	2.334	0.04087	0.236	9	14	0.1732	246
4	2.893	2.636	0.2565	0.1817	18	19	1.411	246
6	2.916	2.607	0.309	0.1774	18	21	1.741	246
8	2.927	2.729	0.1987	0.1774	18	21	1.12	246
10	2.853	2.602	0.2514	0.1774	18	21	1.417	246
12	3.326	2.74	0.5864	0.2088	14	14	2.809	246
16	3.398	2.614	0.7832	0.3462	4	7	2.262	246

[truncated: 18 more sheets: Figure 3C, Figure 3D, Figure 3E, Figure 3F, Figure 3H, Figure 4B, Figure 4C, Suppl Figure S3, Suppl Figure S4, Suppl Figure S6A, Suppl Figure S6BB, Suppl Figure S6CC, Suppl Figure S7, Suppl Figure S8B, Suppl Figure S8C, Suppl Figure S9A, Suppl Figure S9B, Suppl Figure S9C]
